# Supplementary material for: Initial versus Staged Thyroidectomy for Differentiated Thyroid Cancer: A Retrospective Multi-Dimensional Cohort Analysis of Effectiveness and Safety
Source: Cancers (Basel). 2024 Jun 18;16(12):2250. doi: 10.3390/cancers16122250 (PMC11201776; doi:10.3390/cancers16122250)
Supplement: Supplementary file 1 [file cancers-16-02250-s001.zip]

Archive with 1 entries (1 files):
- cancers-3026001-supplementary.pdf
